# Supplementary material for: Inferior Caballeronia symbiont lacks conserved symbiosis genes
Source: Microb Genom. 2024 Dec 16;10(12):001333. doi: 10.1099/mgen.0.001333 (PMC11893276; doi:10.1099/mgen.0.001333)
Supplement: Uncited Supplementary Material 2. [file mgen-10-01333-s002.xlsx]

## Sheet: Table S1
Table S1. Differrntially expressed genes involved in host colonization. Blue and yellow are based on genes detected with BlastP. Blue indicates a strong ortholog candidate with an E-value ≤ e-20 and query coverage ≥ 70%. Yellow indicates a potential ortholog as long as the protein had two of the three following criteria: the protein had the same name as the searched protein, E-value ≤ e-3, or que…
				Down	Down	Down	Down	Down	Down	Down	Down	Up	Down	Down	Down	Down	Down	Down	Down	Down	Down	Down	Down	Down	Down	Down	Down	Down	Down	Down	Down	Down	Down	Down	Down	Down	Down	Down	Down	Up	Up	Up	Up	Up	Up	Up	Up	Up	Up
Genus	Species	Accession number	Used in Figures	multidrug efflux RND transporter permease subunit	RND transporter	hypothetical protein (Hypothetical Protein 1, on separate spreadsheet)	MFS transporter	hypothetical protein	plasmid partitioning protein RepA	hypothetical protein	hypothetical protein	FAD-binding dehydrogenase	hypothetical protein	hypothetical protein	4-hydroxythreonine-4-phosphate dehydrogenase	ring-hydroxylating oxygenase subunit alpha	ferredoxin	hypothetical protein (cytochrome b561 CDS)	transcriptional regulator	hypothetical protein	ABC transporter ATP-binding protein	hypothetical protein	hypothetical protein	multidrug ABC transporter permease	hypothetical protein	hypothetical protein	hemolysin secretion protein D	hypothetical protein	hypothetical protein	hypothetical protein	(2Fe-2S)-binding protein	hypothetical protein	hypothetical protein	MFS transporter	hypothetical protein	short-chain fatty acids transporter	LysR family transcriptional regulator	LysR family transcriptional regulator	LysR family transcriptional regulator	lipoprotein	MFS transporter	dehydrogenase	fumarate reductase/succinate dehydrogenase flavoprotein subunit	quinoprotein ethanol dehydrogenase	aldo/keto reductase	Rieske family ferredoxin	MFS transporter	cytochrome c biogenesis protein CcsB	phenol 2-monooxygenase
Bordetella	Bordetella bronchiseptica	GCA_900636925	Other
Burkholderia	Burkholderia aenigmatica	GCA_002223275	Burkholderia s.s.
Burkholderia	Burkholderia ambifaria	GCA_016127755	Burkholderia s.s.
Burkholderia	Burkholderia anthina	GCA_902498995	Burkholderia s.s.
Burkholderia	Burkholderia arboris	GCA_902830425	Burkholderia s.s.
Burkholderia	Burkholderia catarinensis	GCA_001883705	Burkholderia s.s.
Burkholderia	Burkholderia cenocepacia	GCA_001718895	Burkholderia s.s.
Burkholderia	Burkholderia cepacia	GCA_009586235	Burkholderia s.s.
Burkholderia	Burkholderia contaminans	GCA_004723625	Burkholderia s.s.
Burkholderia	Burkholderia diffusa	GCA_902830815	Burkholderia s.s.
Burkholderia	Burkholderia dolosa	GCA_000959505	Burkholderia s.s.
Burkholderia	Burkholderia gladioli	GCA_016698705	Burkholderia s.s.
Burkholderia	Burkholderia glumae	GCA_009931375	Burkholderia s.s.
Burkholderia	Burkholderia guangdongensis	GCA_013403875	Burkholderia s.s.
Burkholderia	Burkholderia humptydooensis	GCA_016027455	Burkholderia s.s.
Burkholderia	Burkholderia lata	GCA_000012945	Burkholderia s.s.
Burkholderia	Burkholderia latens	GCA_902832795	Burkholderia s.s.
Burkholderia	Burkholderia mallei	GCA_002346025	Burkholderia s.s.
Burkholderia	Burkholderia mayonis	GCA_001522635	Burkholderia s.s.
Burkholderia	Burkholderia metallica	GCA_001718555	Burkholderia s.s.
Burkholderia	Burkholderia multivorans	GCA_003019965	Burkholderia s.s.
Burkholderia	Burkholderia oklahomensis	GCA_000959365	Burkholderia s.s.
Burkholderia	Burkholderia orbicola	GCA_000019505	Burkholderia s.s.
Burkholderia	Burkholderia paludis	GCA_902499105	Burkholderia s.s.
Burkholderia	Burkholderia perseverans	GCA_022870505	Burkholderia s.s.
Burkholderia	Burkholderia plantarii	GCA_001411805	Burkholderia s.s.
Burkholderia	Burkholderia pseudomallei	GCA_000756125	Burkholderia s.s.
Burkholderia	Burkholderia pseudomultivorans	GCA_902832925	Burkholderia s.s.
Burkholderia	Burkholderia puraquae	GCA_902859845	Burkholderia s.s.
Burkholderia	Burkholderia pyrrocinia	GCA_001028665	Burkholderia s.s.
Burkholderia	Burkholderia reimsis	GCA_003294055	Burkholderia s.s.
Burkholderia	Burkholderia savannae	GCA_001524625	Burkholderia s.s.
Burkholderia	Burkholderia seminalis	GCA_001718535	Burkholderia s.s.
Burkholderia	Burkholderia singularis	GCA_001523725	Burkholderia s.s.
Burkholderia	Burkholderia stabilis	GCA_900240005	Burkholderia s.s.
Burkholderia	Burkholderia stagnalis	GCA_001718955	Burkholderia s.s.
Burkholderia	Burkholderia territorii	GCA_001718335	Burkholderia s.s.
Burkholderia	Burkholderia thailandensis	GCA_001718635	Burkholderia s.s.
Burkholderia	Burkholderia ubonensis	GCA_001718655	Burkholderia s.s.
Burkholderia	Burkholderia vietnamiensis	GCA_001523705	Burkholderia s.s.
Caballeronia	Caballeronia arationis	GCA_001544975	Caballeronia
Caballeronia	Caballeronia arvi	GCA_001544695	Caballeronia
Caballeronia	Caballeronia calidae	GCA_900044055	Caballeronia
Caballeronia	Caballeronia catudaia	GCA_001544755	Caballeronia
Caballeronia	Caballeronia choica	GCA_001544535	Caballeronia
Caballeronia	Caballeronia concitans	GCA_001544615	Caballeronia
Caballeronia	Caballeronia cordobensis	GCA_001544575	Caballeronia
Caballeronia	Caballeronia fortuita	GCA_001544835	Caballeronia
Caballeronia	Caballeronia glathei	GCA_000751215	Caballeronia
Caballeronia	Caballeronia glebae	GCA_001545035	Caballeronia
Caballeronia	Caballeronia grimmiae (Lep1A1)	GCA_022879615	Caballeronia
Caballeronia	Caballeronia humi	GCA_001544475	Caballeronia
Caballeronia	Caballeronia hypogeia	GCA_001544875	Caballeronia
Caballeronia	Caballeronia insecticola	GCA_000402035	Caballeronia
Caballeronia	Caballeronia jiangsuensis	GCA_000648925	Caballeronia
Caballeronia	Caballeronia megalochromosomata	GCA_001580565	Caballeronia
Caballeronia	Caballeronia mineralivorans	GCA_001028175	Caballeronia
Caballeronia	Caballeronia novacaledonica	GCA_900258035	Caballeronia
Caballeronia	Caballeronia pedi	GCA_001544915	Caballeronia
Caballeronia	Caballeronia peredens	GCA_001544595	Caballeronia
Caballeronia	Caballeronia ptereochthonis	GCA_001545075	Caballeronia
Caballeronia	Caballeronia sordidicola	GCA_001544455	Caballeronia
Caballeronia	Caballeronia sp. AAUFL_F1_KS45	GCA_023630865	Caballeronia
Caballeronia	Caballeronia sp. AAUFL_F1_KS47	GCA_023630845	Caballeronia
Caballeronia	Caballeronia sp. AAUFL_F2_KS46	GCA_023630685	Caballeronia
Caballeronia	Caballeronia sp. AAUFL_F3_KS11A	GCA_023630825	Caballeronia
Caballeronia	Caballeronia sp. ASUFL_F2_KS49	GCA_023630805	Caballeronia
Caballeronia	Caballeronia sp. ATUFL_F1_KS39	GCA_023630985	Caballeronia
Caballeronia	Caballeronia sp. ATUFL_F1_KS4A	GCA_023630905	Caballeronia
Caballeronia	Caballeronia sp. ATUFL_F2_KS9A	GCA_023630765	Caballeronia
Caballeronia	Caballeronia sp. ATUFL_M2_KS44	GCA_023630965	Caballeronia
Caballeronia	Caballeronia sp. AZ1_KS37	GCA_023631165	Caballeronia
Caballeronia	Caballeronia sp. AZ10_KS36	GCA_023631105	Caballeronia
Caballeronia	Caballeronia sp. AZ7_KS35	GCA_023631045	Caballeronia
Caballeronia	Caballeronia sp. BCC1704	GCA_902833455	Caballeronia
Caballeronia	Caballeronia sp. CLC5	GCA_021353185	Caballeronia
Caballeronia	Caballeronia sp. dw_19	GCA_018449515	Caballeronia
Caballeronia	Caballeronia sp. dw_276	GCA_018449635	Caballeronia
Caballeronia	Caballeronia sp. EK	GCA_014384845	Caballeronia
Caballeronia	Caballeronia sp. GACF4	GCA_023631025	Caballeronia
Caballeronia	Caballeronia sp. GACF5	GCA_023631385	Caballeronia
Caballeronia	Caballeronia sp. GAFFF1	GCA_023630705	Caballeronia
Caballeronia	Caballeronia sp. GAFFF2	GCA_023631485	Caballeronia
Caballeronia	Caballeronia sp. GAFFF3	GCA_023631125	Caballeronia
Caballeronia	Caballeronia sp. GAWG1-1	GCA_023631465	Caballeronia
Caballeronia	Caballeronia sp. GAWG1-5s-s	GCA_023631445	Caballeronia
Caballeronia	Caballeronia sp. GAWG2-1	GCA_023631405	Caballeronia
Caballeronia	Caballeronia sp. INDeC2	GCA_023631325	Caballeronia
Caballeronia	Caballeronia sp. INML3	GCA_023631265	Caballeronia
Caballeronia	Caballeronia sp. INML3B	GCA_023631305	Caballeronia
Caballeronia	Caballeronia sp. INSB1	GCA_023631245	Caballeronia
Caballeronia	Caballeronia sp. Lep1P3	GCA_022879595	Caballeronia
Caballeronia	Caballeronia sp. LP003	GCA_031450985	Caballeronia
Caballeronia	Caballeronia sp. LP006	GCA_031450995	Caballeronia
Caballeronia	Caballeronia sp. LZ001	GCA_031450875	Caballeronia
Caballeronia	Caballeronia sp. LZ002	GCA_031451575	Caballeronia
Caballeronia	Caballeronia sp. LZ003	GCA_031451465	Caballeronia
Caballeronia	Caballeronia sp. LZ008	GCA_031451435	Caballeronia
Caballeronia	Caballeronia sp. LZ016	GCA_031450805	Caballeronia
Caballeronia	Caballeronia sp. LZ019	GCA_031450825	Caballeronia
Caballeronia	Caballeronia sp. LZ024	GCA_031451455	Caballeronia
Caballeronia	Caballeronia sp. LZ025	GCA_031451475	Caballeronia
Caballeronia	Caballeronia sp. LZ028	GCF_031451415	Caballeronia
Caballeronia	Caballeronia sp. LZ029	GCA_031451275	Caballeronia
Caballeronia	Caballeronia sp. LZ031	GCA_031450775	Caballeronia
Caballeronia	Caballeronia sp. LZ032	GCA_031451315	Caballeronia
Caballeronia	Caballeronia sp. LZ033	GCA_031451265	Caballeronia
Caballeronia	Caballeronia sp. LZ034LL	GCA_031451215	Caballeronia
Caballeronia	Caballeronia sp. LZ035	GCA_031451175	Caballeronia
Caballeronia	Caballeronia sp. LZ043	GCA_031451075	Caballeronia
Caballeronia	Caballeronia sp. LZ050	GCA_031451105	Caballeronia
Caballeronia	Caballeronia sp. LZ062	GCA_031450785	Caballeronia
Caballeronia	Caballeronia sp. LZ065	GCA_031450975	Caballeronia
Caballeronia	Caballeronia sp. M1242	GCA_017220215	Caballeronia
Caballeronia	Caballeronia sp. PC1	GCA_021353155	Caballeronia
Caballeronia	Caballeronia sp. SBC1	GCA_011493005	Caballeronia
Caballeronia	Caballeronia sp. SBC2	GCA_011039955	Caballeronia
Caballeronia	Caballeronia sp. SL2Y3	GCA_022879575	Caballeronia
Caballeronia	Caballeronia sp. Sq4a	GCA_023170545	Caballeronia
Caballeronia	Caballeronia sp. TF1N1	GCA_022878925	Caballeronia
Caballeronia	Caballeronia telluris	GCA_001544495	Caballeronia
Caballeronia	Caballeronia temeraria	GCA_001544795	Caballeronia
Caballeronia	Caballeronia terrestris	GCA_001544515	Caballeronia
Caballeronia	Caballeronia turbans	GCA_001544655	Caballeronia
Caballeronia	Caballeronia udeis	GCA_001544555	Caballeronia
Caballeronia	Caballeronia zhejiangensis (A33_M4_a)	GCA_022879815	Caballeronia
Chitinasiproducens	Chitinasiproducens palmae	GCA_900095735	Other
Chitinimonas	Chitinimonas arctica	GCA_007431345	Other
Chitinimonas	Chitinimonas koreensis	GCA_000428465	Other
Chitinimonas	Chitinimonas taiwanensis	GCA_900119825	Other
Cupriavidus	Cupriavidus agavae	GCA_004217045	Other
Cupriavidus	Cupriavidus alkaliphilus	GCA_014191245	Other
Cupriavidus	Cupriavidus basilensis	GCA_008801925	Other
Cupriavidus	Cupriavidus campinensis	GCA_007572485	Other
Cupriavidus	Cupriavidus cauae	GCA_026210475	Other
Cupriavidus	Cupriavidus gilardii	GCA_013347325	Other
Cupriavidus	Cupriavidus lacunae	GCA_003353055	Other
Cupriavidus	Cupriavidus laharis	GCA_914271435	Other
Cupriavidus	Cupriavidus malaysiensis	GCA_001854325	Other
Cupriavidus	Cupriavidus metallidurans	GCA_900185755	Other
Cupriavidus	Cupriavidus nantongensis	GCA_001598055	Other
Cupriavidus	Cupriavidus necator	GCA_004798725	Other
Cupriavidus	Cupriavidus neocaledonicus	GCA_900250125	Other
Cupriavidus	Cupriavidus numazuensis	GCA_905397435	Other
Cupriavidus	Cupriavidus oxalaticus	GCA_008807855	Other
Cupriavidus	Cupriavidus pampae	GCA_914271485	Other
Cupriavidus	Cupriavidus pauculus (BHJ32i)	GCA_022879635	Other
Cupriavidus	Cupriavidus pinatubonensis	GCA_019602855	Other
Cupriavidus	Cupriavidus plantarum	GCA_013408405	Other
Cupriavidus	Cupriavidus respiraculi	GCA_914271545	Other
Cupriavidus	Cupriavidus taiwanensis	GCA_000069785	Other
Cupriavidus	Cupriavidus yeoncheonensis	GCA_905397275	Other
Ephemeroptericola	Ephemeroptericola cinctiostellae	GCA_003339525	Other
Formosimonas	Formosimonas limnophila	GCA_014652675	Other
Hydromonas	Hydromonas duriensis	GCA_004363775	Other
Lautropia	Lautropia dentalis	GCA_003892345	Other
Lautropia	Lautropia mirabilis	GCA_900637555	Other
Limnobacter	Limnobacter alexandrii	GCA_005871185	Other
Limnobacter	Limnobacter humi	GCA_024518835	Other
Limnobacter	Limnobacter thiooxidans	GCA_004291335	Other
Mycetohabitans	Mycetohabitans endofungorum	GCA_002927045	Other
Mycetohabitans	Mycetohabitans rhizoxinica	GCA_000198775	Other
Mycoavidus	Mycoavidus cysteinexigens	GCA_003966915	Other
Pandoraea	Pandoraea anapnoica	GCA_902459765	Other
Pandoraea	Pandoraea anhela	GCA_902459655	Other
Pandoraea	Pandoraea apista	GCA_001465595	Other
Pandoraea	Pandoraea aquatica	GCA_902459565	Other
Pandoraea	Pandoraea bronchicola	GCA_902459805	Other
Pandoraea	Pandoraea capi	GCA_902459735	Other
Pandoraea	Pandoraea captiosa	GCA_902459775	Other
Pandoraea	Pandoraea cepalis	GCA_902459625	Other
Pandoraea	Pandoraea commovens	GCA_024704525	Other
Pandoraea	Pandoraea communis	GCA_902459745	Other
Pandoraea	Pandoraea eparura	GCA_902459725	Other
Pandoraea	Pandoraea faecigallinarum	GCA_001029105	Other
Pandoraea	Pandoraea fibrosis	GCA_000807775	Other
Pandoraea	Pandoraea horticolens	GCA_902459555	Other
Pandoraea	Pandoraea iniqua	GCA_902459685	Other
Pandoraea	Pandoraea morbifera	GCA_902459575	Other
Pandoraea	Pandoraea norimbergensis	GCA_001465545	Other
Pandoraea	Pandoraea nosoerga	GCA_902459585	Other
Pandoraea	Pandoraea oxalativorans	GCA_000972785	Other
Pandoraea	Pandoraea pneumonica	GCA_902459645	Other
Pandoraea	Pandoraea pnomenusa	GCA_000504585	Other
Pandoraea	Pandoraea pulmonicola	GCA_000815105	Other
Pandoraea	Pandoraea soli	GCA_902459595	Other
Pandoraea	Pandoraea sputorum	GCA_900187205	Other
Pandoraea	Pandoraea terrae	GCA_902459695	Other
Pandoraea	Pandoraea terrigena	GCA_902459705	Other
Pandoraea	Pandoraea thiooxydans	GCA_001017775	Other
Pandoraea	Pandoraea vervacti	GCA_000934605	Other
Paraburkholderia	Paraburkholderia acidipaludis	GCA_000684975	Paraburkholderia
Paraburkholderia	Paraburkholderia acidiphila	GCA_009789655	Paraburkholderia
Paraburkholderia	Paraburkholderia acidisoli	GCA_009789675	Paraburkholderia
Paraburkholderia	Paraburkholderia agricolaris	GCA_009455635	Paraburkholderia
Paraburkholderia	Paraburkholderia antibiotica	GCA_012927125	Paraburkholderia
Paraburkholderia	Paraburkholderia aromaticivorans	GCA_002278075	Paraburkholderia
Paraburkholderia	Paraburkholderia aspalathi	GCA_905220735	Paraburkholderia
Paraburkholderia	Paraburkholderia atlantica	GCA_000092885	Paraburkholderia
Paraburkholderia	Paraburkholderia azotifigens	GCA_007995085	Paraburkholderia
Paraburkholderia	Paraburkholderia bannensis	GCA_000685015	Paraburkholderia
Paraburkholderia	Paraburkholderia bonniea	GCA_009455625	Paraburkholderia
Paraburkholderia	Paraburkholderia bryophila	GCA_003269035	Paraburkholderia
Paraburkholderia	Paraburkholderia caballeronis	GCA_900104845	Paraburkholderia
Paraburkholderia	Paraburkholderia caffeinilytica	GCA_003368325	Paraburkholderia
Paraburkholderia	Paraburkholderia caffeinitolerans	GCA_90285994	Paraburkholderia
Paraburkholderia	Paraburkholderia caledonica	GCA_000383275	Paraburkholderia
Paraburkholderia	Paraburkholderia caribensis	GCA_000522545	iPBE
Paraburkholderia	Paraburkholderia diazotrophica	GCA_900108945	iPBE
Paraburkholderia	Paraburkholderia dilworthii	GCA_000472525	Paraburkholderia
Paraburkholderia	Paraburkholderia dinghuensis	GCA_003837865	Paraburkholderia
Paraburkholderia	Paraburkholderia dioscoreae	GCA_902459535	Paraburkholderia
Paraburkholderia	Paraburkholderia dipogonis	GCA_004402975	Paraburkholderia
Paraburkholderia	Paraburkholderia dokdonella	GCA_003286395	Paraburkholderia
Paraburkholderia	Paraburkholderia domus	GCA_905220835	Paraburkholderia
Paraburkholderia	Paraburkholderia eburnea	GCA_003003375	Paraburkholderia
Paraburkholderia	Paraburkholderia edwinii	GCA_019428685	Paraburkholderia
Paraburkholderia	Paraburkholderia elongata	GCA_013177735	Paraburkholderia
Paraburkholderia	Paraburkholderia ferrariae	GCA_000685035	Paraburkholderia
Paraburkholderia	Paraburkholderia flava	GCA_004359985	Paraburkholderia
Paraburkholderia	Paraburkholderia franconis	GCA_009362735	Paraburkholderia
Paraburkholderia	Paraburkholderia fungorum	GCA_000961515	Paraburkholderia
Paraburkholderia	Paraburkholderia fynbosensis	GCA_902859935	Paraburkholderia
Paraburkholderia	Paraburkholderia gardini	GCA_907164545	Paraburkholderia
Paraburkholderia	Paraburkholderia ginsengisoli	GCA_016128195	Paraburkholderia
Paraburkholderia	Paraburkholderia ginsengiterrae	GCA_001645135	Paraburkholderia
Paraburkholderia	Paraburkholderia graminis	GCA_003330785	Paraburkholderia
Paraburkholderia	Paraburkholderia guartelaensis	GCA_004353905	Paraburkholderia
Paraburkholderia	Paraburkholderia haematera	GCA_905220975	Paraburkholderia
Paraburkholderia	Paraburkholderia hayleyella	GCA_009455685	Paraburkholderia
Paraburkholderia	Paraburkholderia heleia	GCA_000739775	Paraburkholderia
Paraburkholderia	Paraburkholderia hiiakae	GCA_90484866	Paraburkholderia
Paraburkholderia	Paraburkholderia hospita	GCA_002902965	iPBE
Paraburkholderia	Paraburkholderia humisilvae	GCA_90285985	Paraburkholderia
Paraburkholderia	Paraburkholderia insulsa	GCA_003002115	Paraburkholderia
Paraburkholderia	Paraburkholderia kirstenboschensis	GCA_904848585	Paraburkholderia
Paraburkholderia	Paraburkholderia kururiensis	GCA_003350035	Paraburkholderia
Paraburkholderia	Paraburkholderia lacunae	GCA_003353175	Paraburkholderia
Paraburkholderia	Paraburkholderia lycopersici	GCA_900096975	Paraburkholderia
Paraburkholderia	Paraburkholderia madseniana	GCA_013177715	Paraburkholderia
Paraburkholderia	Paraburkholderia megapolitana	GCA_900113825	Paraburkholderia
Paraburkholderia	Paraburkholderia metrosideri	GCA_904848625	Paraburkholderia
Paraburkholderia	Paraburkholderia mimosarum	GCA_000472825	Paraburkholderia
Paraburkholderia	Paraburkholderia monticola	GCA_001580545	Paraburkholderia
Paraburkholderia	Paraburkholderia nemoris	GCA_905220825	Paraburkholderia
Paraburkholderia	Paraburkholderia nodosa	GCA_000519185	Paraburkholderia
Paraburkholderia	Paraburkholderia oxyphila	GCA_000685075	Paraburkholderia
Paraburkholderia	Paraburkholderia pallida	GCA_004524855	Paraburkholderia
Paraburkholderia	Paraburkholderia panacisoli	GCA_008369935	Paraburkholderia
Paraburkholderia	Paraburkholderia phenazinium	GCA_900100735	Paraburkholderia
Paraburkholderia	Paraburkholderia phenoliruptrix	GCA_000300095	Paraburkholderia
Paraburkholderia	Paraburkholderia phosphatilytica	GCA_003443895	Paraburkholderia
Paraburkholderia	Paraburkholderia phymatum	GCA_000020045	iPBE
Paraburkholderia	Paraburkholderia phytofirmans	GCA_000020125	Paraburkholderia
Paraburkholderia	Paraburkholderia piptadeniae	GCA_900007165	iPBE
Paraburkholderia	Paraburkholderia podalyriae	GCA_014397785	Paraburkholderia
Paraburkholderia	Paraburkholderia polaris	GCA_012927345	Paraburkholderia
Paraburkholderia	Paraburkholderia rhizosphaerae	GCA_004366595	Paraburkholderia
Paraburkholderia	Paraburkholderia rhynchosiae	GCA_902859775	Paraburkholderia
Paraburkholderia	Paraburkholderia ribeironis	GCA_900019265	Paraburkholderia
Paraburkholderia	Paraburkholderia sabiae	GCA_914484815	Paraburkholderia
Paraburkholderia	Paraburkholderia sacchari	GCA_000785435	Paraburkholderia
Paraburkholderia	Paraburkholderia saeva	GCA_907164555	Paraburkholderia
Paraburkholderia	Paraburkholderia sartisoli	GCA_900107685	Paraburkholderia
Paraburkholderia	Paraburkholderia sediminicola	GCA_902859805	Paraburkholderia
Paraburkholderia	Paraburkholderia silvatlantica	GCA_003217075	Paraburkholderia
Paraburkholderia	Paraburkholderia silviterrae	GCA_004353915	Paraburkholderia
Paraburkholderia	Paraburkholderia solisilvae	GCA_902859875	Paraburkholderia
Paraburkholderia	Paraburkholderia solitsugae	GCA_013177695	Paraburkholderia
Paraburkholderia	Paraburkholderia sp. PGU16	GCA_013426895	Paraburkholderia
Paraburkholderia	Paraburkholderia sp. PGU19	GCA_013426915	Paraburkholderia
Paraburkholderia	Paraburkholderia sprentiae	GCA_001865575	Paraburkholderia
Paraburkholderia	Paraburkholderia steynii	GCA_900100565	iPBE
Paraburkholderia	Paraburkholderia strydomiana	GCA_018612865	Paraburkholderia
Paraburkholderia	Paraburkholderia susongensis	GCA_900177725	Paraburkholderia
Paraburkholderia	Paraburkholderia terrae	GCA_020885575	iPBE
Paraburkholderia	Paraburkholderia terricola (SMT4a)	GCA_003330825	Paraburkholderia
Paraburkholderia	Paraburkholderia tropica	GCA_014171495	Paraburkholderia
Paraburkholderia	Paraburkholderia tuberum	GCA_900101795	Paraburkholderia
Paraburkholderia	Paraburkholderia ultramafica	GCA_902859915	Paraburkholderia
Paraburkholderia	Paraburkholderia unamae	GCA_003096875	Paraburkholderia
Paraburkholderia	Paraburkholderia xenovorans	GCA_000013645	Paraburkholderia
Paraburkholderia	Paraburkholderia youngii	GCA_013366925	Paraburkholderia
Pararobbsia	Pararobbsia alpina	GCA_902859895	Other
Pararobbsia	Pararobbsia silviterrae	GCA_003628125	Other
Paucimonas	Paucimonas lemoignei	GCA_004342585	Other
Polynucleobacter	Polynucleobacter acidiphobus	GCA_003065385	Other
Polynucleobacter	Polynucleobacter aenigmaticus	GCA_002206635	Other
Polynucleobacter	Polynucleobacter alcilacus	GCA_018881545	Other
Polynucleobacter	Polynucleobacter antarcticus	GCA_013307245	Other
Polynucleobacter	Polynucleobacter arcticus	GCA_013307205	Other
Polynucleobacter	Polynucleobacter asymbioticus	GCA_000016345	Other
Polynucleobacter	Polynucleobacter bastaniensis	GCA_018882205	Other
Polynucleobacter	Polynucleobacter brandtiae	GCA_002797575	Other
Polynucleobacter	Polynucleobacter campilacus	GCA_002206625	Other
Polynucleobacter	Polynucleobacter corsicus	GCA_018688255	Other
Polynucleobacter	Polynucleobacter cosmopolitanus	GCA_002224225	Other
Polynucleobacter	Polynucleobacter difficilis	GCA_003065365	Other
Polynucleobacter	Polynucleobacter duraquae	GCA_000973625	Other
Polynucleobacter	Polynucleobacter finlandensis	GCA_018881755	Other
Polynucleobacter	Polynucleobacter hallstattensis	GCA_018881835	Other
Polynucleobacter	Polynucleobacter hirudinilacicola	GCA_002192535	Other
Polynucleobacter	Polynucleobacter ibericus	GCA_018687955	Other
Polynucleobacter	Polynucleobacter kasalickyi	GCA_900176405	Other
Polynucleobacter	Polynucleobacter meluiroseus	GCA_900205755	Other
Polynucleobacter	Polynucleobacter necessarius	GCA_900096765	Other
Polynucleobacter	Polynucleobacter nymphae	GCA_018882155	Other
Polynucleobacter	Polynucleobacter paludilacus	GCA_018687595	Other
Polynucleobacter	Polynucleobacter paneuropaeus	GCA_018685455	Other
Polynucleobacter	Polynucleobacter parvulilacunae	GCA_018881715	Other
Polynucleobacter	Polynucleobacter rarus	GCA_003072505	Other
Polynucleobacter	Polynucleobacter sinensis	GCA_001595985	Other
Polynucleobacter	Polynucleobacter sphagniphilus	GCA_001953355	Other
Polynucleobacter	Polynucleobacter tropicus	GCA_013307225	Other
Polynucleobacter	Polynucleobacter victoriensis	GCA_900187875	Other
Polynucleobacter	Polynucleobacter wuianus	GCA_001659725	Other
Polynucleobacter	Polynucleobacter yangtzensis	GCA_001595965	Other
Quisquiliibacterium	Quisquiliibacterium transsilvanicum	GCA_014202215	Other
Ralstonia	Ralstonia insidiosa	GCA_001663855	Other
Ralstonia	Ralstonia mannitolilytica	GCA_000954135	Other
Ralstonia	Ralstonia pickettii	GCA_902374465	Other
Ralstonia	Ralstonia pseudosolanacearum	GCA_003595305	Other
Ralstonia	Ralstonia solanacearum	GCA_021117135	Other
Ralstonia	Ralstonia syzygii	GCA_018243215	Other
Robbsia	Robbsia andropogonis	GCA_902833845	Other
Trinickia	Trinickia caryophylli	GCA_007097545	Other
Trinickia	Trinickia dabaoshanensis	GCA_002879885	Other
Trinickia	Trinickia diaoshuihuensis	GCA_003390925	Other
Trinickia	Trinickia dinghuensis	GCA_003367175	Other
Trinickia	Trinickia fusca	GCA_003628145	Other
Trinickia	Trinickia soli	GCA_902859815	Other
Trinickia	Trinickia symbiotica	GCA_002879935	Other
Zeimonas	Zeimonas arvi	GCA_008039575	Other
[truncated: 59 more columns]
